# Supplementary material for: Detection of Viruses with Oncogenic and Oncomodulatory Potential in Head and Neck Tumors—External Auricle
Source: Biomedicines. 2025 Sep 25;13(10):2339. doi: 10.3390/biomedicines13102339 (PMC12561493; doi:10.3390/biomedicines13102339)
Supplement: Supplementary file 1 [file biomedicines-13-02339-s001.zip]

Archive with 1 entries (1 files):
- biomedicines-3816980-supplementary.pdf
